# Supplementary material for: Knockout of ribosomal protein RpmJ leads to zinc resistance in Escherichia coli
Source: PLoS One. 2023 Mar 24;18(3):e0277162. doi: 10.1371/journal.pone.0277162 (PMC10038286; doi:10.1371/journal.pone.0277162)
Supplement: S1 Table — Yellow background indicates iron-sulfur cluster synthesis genes. (XLSX) [file pone.0277162.s001.xlsx]

## Sheet: Sheet1
	S1 Table. Differentially expressed genes in the rpmJ knockout mutant
	Gene	WP	pruduct	fold change		Gene	WP	product	fold change
	accB	WP_000354622.1	acetyl-CoA carboxylase biotin carboxyl carrier protein	2.22738		adhE	WP_000301651.1	bifunctional acetaldehyde-CoA/alcohol dehydrogenase	-2.33977
	accC	WP_000884639.1	acetyl-CoA carboxylase biotin carboxylase subunit	2.75286		adiC	WP_000093154.1	arginine/agmatine antiporter	-3.44679
	aceE	WP_000003820.1	pyruvate dehydrogenase (acetyl-transferring), homodimeric type	2.58435		adiY	WP_001217060.1	DNA-binding transcriptional activator AdiY	-4.20371
	acrB	WP_001132469.1	multidrug efflux RND transporter permease subunit	2.07554		ag43	WP_000820410.1	autotransporter adhesin Ag43	-6.65129
	actP	WP_000832573.1	cation/acetate symporter ActP	2.47942		ahr	WP_001309160.1	NADPH-dependent aldehyde reductase Ahr	-2.98728
	adk	WP_001220233.1	adenylate kinase	2.21774		aidB	WP_001350567.1	isovaleryl-CoA dehydrogenase	-3.13026
	alaE	WP_000492656.1	L-alanine exporter AlaE	2.34354		aldB	WP_000183980.1	aldehyde dehydrogenase AldB	-4.68903
	aldA	WP_000115943.1	aldehyde dehydrogenase	2.28193		amyA	WP_001245695.1	alpha-amylase	-3.04602
	atpA	WP_001176745.1	F0F1 ATP synthase subunit alpha	4.62883		ansB	WP_000394140.1	L-asparaginase 2	-3.00991
	atpC	WP_001251965.1	F0F1 ATP synthase subunit epsilon	4.3356		aphA	WP_001226928.1	acid phosphatase AphA	-2.30414
	atpD	WP_000190506.1	F0F1 ATP synthase subunit beta	4.57378		appY	WP_000386784.1	DNA-binding transcriptional activator AppY	-5.70031
	atpE	WP_000429386.1	F0F1 ATP synthase subunit C	3.46433		araF	WP_000548675.1	arabinose ABC transporter substrate-binding protein AraF	-2.21761
	atpF	WP_001052219.1	F0F1 ATP synthase subunit B	3.68214		araG	WP_001187819.1	arabinose ABC transporter ATP binding protein AraG	-2.61495
	atpG	WP_000896498.1	F0F1 ATP synthase subunit gamma	5.09834		argB	WP_001302318.1	acetylglutamate kinase	-2.41225
	atpH	WP_001288587.1	F0F1 ATP synthase subunit delta	3.88523		artJ	WP_000756569.1	arginine ABC transporter substrate-binding protein	-2.26745
	borD	WP_000738500.1	serum resistance lipoprotein Bor	6.06376		artM	WP_000464491.1	arginine ABC transporter permease ArtM	-2.0477
	cgtA	WP_000673575.1	Obg family GTPase CgtA	2.94201		artP	WP_000027205.1	arginine ABC transporter ATP-binding protein ArtP	-2.38103
	cstA	WP_001043156.1	carbon starvation protein CstA	2.78719		artQ	WP_001001691.1	arginine ABC transporter permease ArtQ	-2.16596
	cyoA	WP_001239436.1	cytochrome o ubiquinol oxidase subunit II	5.27733		bcsG	WP_000191622.1	cellulose biosynthesis protein BcsG	-2.39535
	cyoB	WP_000467180.1	cytochrome o ubiquinol oxidase subunit I	7.2669		bfr	WP_000675504.1	bacterioferritin	-3.39209
	cyoC	WP_000179819.1	cytochrome o ubiquinol oxidase subunit III	6.80427		blc	WP_001238378.1	lipocalin Blc	-5.02051
	cyoD	WP_000019869.1	cytochrome o ubiquinol oxidase subunit IV	5.40065		bolA	WP_000973448.1	transcriptional regulator BolA	-3.13288
	cyoE	WP_000971336.1	protoheme IX farnesyltransferase	4.18045		bsmA	WP_000254633.1	biofilm peroxide resistance protein BsmA	-4.62036
	dadA	WP_001266908.1	D-amino acid dehydrogenase	4.12462		bssS	WP_000414438.1	biofilm formation regulator BssS	-2.28947
	dadX	WP_000197881.1	catabolic alanine racemase DadX	4.72941		cadA	WP_001295383.1	lysine decarboxylase CadA	-17.1164
	dauA	WP_001033352.1	C4-dicarboxylic acid transporter DauA	2.33662		cadB	WP_000092909.1	cadaverine/lysine antiporter	-18.4863
	dctA	WP_000858214.1	C4-dicarboxylate transporter DctC	2.27781		cbpA	WP_000420621.1	curved DNA-binding protein	-2.64698
	deaD	WP_001295553.1	ATP-dependent RNA helicase DeaD	2.3704		cbpM	WP_000024560.1	chaperone modulator CbpM	-2.70017
	dusB	WP_001219652.1	tRNA dihydrouridine synthase DusB	3.21294		cdd	WP_000553555.1	cytidine deaminase	-3.04168
	emrB	WP_001295176.1	multidrug efflux MFS transporter permease subunit EmrB	2.2865		chaB	WP_001146444.1	putative cation transport regulator ChaB	-3.60245
	fabF	WP_000044679.1	beta-ketoacyl-ACP synthase II	2.48167		clpB	WP_001235102.1	ATP-dependent chaperone ClpB	-4.52745
	fadA	WP_000438725.1	acetyl-CoA C-acyltransferase FadA	2.079		clsB	WP_000650337.1	cardiolipin synthase ClsB	-5.03024
	fadL	WP_001295701.1	long-chain fatty acid transporter FadL	2.14931		cobA	WP_000349855.1	uroporphyrinogen-III C-methyltransferase	-2.3531
	fdnG	WP_010723100.1	formate dehydrogenase-N, alpha subunit, nitrate-inducible	3.35904		csiE	WP_000982994.1	stationary phase inducible protein CsiE	-2.38764
	fdnH	WP_001240582.1	formate dehydrogenase N subunit beta	4.58692		curA	WP_000531462.1	NADPH-dependent curcumin/dihydrocurcumin reductase	-2.45961
	fdnI	WP_000045648.1	formate dehydrogenase-N subunit gamma	5.70007		dcuB	WP_000899522.1	anaerobic C4-dicarboxylate transporter DcuB	-2.22466
	fis	WP_000462905.1	DNA-binding transcriptional regulator Fis	4.63417		dcuC	Y75_RS03220*	C4-dicarboxylate transporter DcuC	-2.91264
	fruA	WP_000854447.1	PTS fructose transporter subunit IIBC	2.69349		deoA	WP_000477807.1	thymidine phosphorylase	-4.40365
	fruB	WP_000487246.1	fused PTS fructose transporter subunit IIA/HPr protein	3.54784		deoC	WP_001298497.1	deoxyribose-phosphate aldolase	-4.5618
	fruK	WP_000091263.1	1-phosphofructokinase	2.99846		dgcM	WP_000628058.1	diguanylate cyclase DgcM	-3.74993
	fumB	WP_000066639.1	class I fumarate hydratase	2.49421		dkgA	WP_000013149.1	2,5-didehydrogluconate reductase DkgA	-4.33386
	fusA	WP_000124700.1	elongation factor G	3.552		dmsA	WP_000850303.1	dimethylsulfoxide reductase subunit A	-3.02548
	glnP	WP_001159065.1	glutamine ABC transporter permease GlnP	2.25619		dmsB	WP_000213098.1	dimethylsulfoxide reductase subunit B	-5.38349
	glnQ	WP_000569083.1	glutamine ABC transporter ATP-binding protein GlnQ	2.81879		dmsC	WP_000534637.1	dimethyl sulfoxide reductase anchor subunit DmsC	-4.98199
	gltB	WP_001300352.1	glutamate synthase large subunit	2.14156		dpiA	WP_000126500.1	two-component response regulator DpiA	-2.83112
	greA	WP_001148001.1	transcription elongation factor GreA	2.63894		dppA	WP_001222883.1	dipeptide ABC transporter substrate-binding protein DppA	-6.78766
	guaA	WP_000138270.1	glutamine-hydrolyzing GMP synthase	3.50634		dppB	WP_000938855.1	dipeptide ABC transporter permease DppB	-10.488
	guaB	WP_001299507.1	IMP dehydrogenase	3.74752		dppC	WP_000084677.1	dipeptide ABC transporter permease DppC	-7.68292
	ilvC	WP_000024939.1	ketol-acid reductoisomerase	3.29504		dppD	WP_001196486.1	dipeptide ABC transporter ATP-binding protein	-5.4611
	ilvG	Y75_RS18285*	acetolactate synthase 2 catalytic subunit	2.76139		dppF	WP_000107012.1	dipeptide ABC transporter ATP binding subunit DppF	-4.86881
	infB	WP_000133044.1	translation initiation factor IF-2	2.83032		dps	WP_000100800.1	DNA starvation/stationary phase protection protein Dps	-4.36919
	kduD	WP_000603502.1	2-dehydro-3-deoxy-D-gluconate 5-dehydrogenase KduD	2.0767		dtpB	WP_001098652.1	dipeptide/tripeptide permease DtpB	-2.51672
	kduI	WP_000383237.1	5-dehydro-4-deoxy-D-glucuronate isomerase	2.29415		ecnB	WP_000239596.1	lipoprotein toxin entericidin B	-7.90268
	lipA	WP_000042632.1	lipoyl synthase	2.03763		elaB	WP_000070621.1	stress response protein ElaB	-3.00761
	lysS	WP_000003071.1	lysine--tRNA ligase	3.12333		erfK	WP_000986321.1	conserved hypothetical protein with NAD(P)-binding Rossmann-fold domain	-2.59625
	marA	WP_000091199.1	MDR efflux pump AcrAB transcriptional activator MarA	2.164		fbaB	WP_000129551.1	class I fructose-bisphosphate aldolase	-2.43399
	marB	WP_000803657.1	multiple antibiotic resistance protein MarB	2.72204		fdhF	WP_001300547.1	formate dehydrogenase subunit alpha	-2.31259
	menE	WP_000577625.1	o-succinylbenzoate--CoA ligase	2.32765		fhlA	WP_001301332.1	formate hydrogenlyase transcriptional activator FhlA	-3.23849
	metI	WP_001294600.1	methionine ABC transporter permease MetI	2.61136		fic	WP_001280641.1	putative adenosine monophosphate-protein transferase Fic	-5.76871
	metK	WP_001062128.1	methionine adenosyltransferase	3.07096		frdA	WP_001192973.1	fumarate reductase (quinol) flavoprotein subunit	-2.45204
	metN	WP_000594006.1	methionine ABC transporter ATP-binding protein MetN	2.66914		frdB	WP_000829498.1	fumarate reductase iron-sulfur protein	-2.83097
	mglA	WP_000255039.1	galactose/methyl galactoside ABC transporter ATP-binding protein MglA	2.24173		frdC	WP_000208757.1	fumarate reductase subunit FrdC	-3.14535
	mglC	WP_001275118.1	galactose/methyl galactoside ABC transporter permease MglC	2.32452		frdD	WP_000609663.1	fumarate reductase subunit FrdD	-3.02247
	mgrB	WP_000714550.1	PhoP/PhoQ regulator MgrB	2.00711		fsaB	WP_000424840.1	fructose-6-phosphate aldolase	-3.06316
	mgtA	WP_000471889.1	magnesium-translocating P-type ATPase	3.66516		fumB	WP_000066639.1	class I fumarate hydratase	-2.05849
	mipA	WP_000163771.1	scaffolding protein MipA	2.3472		gabD	WP_000772831.1	NADP-dependent succinate-semialdehyde dehydrogenase	-2.07225
	modF	WP_000096869.1	molybdate ABC transporter ATP-binding protein ModF	2.42931		gabP	WP_001295173.1	GABA permease	-2.86569
	mqo	WP_000758077.1	malate dehydrogenase (quinone)	6.78524		gabT	WP_001087611.1	4-aminobutyrate--2-oxoglutarate transaminase	-2.12876
	msrB	WP_001284618.1	peptide-methionine (R)-S-oxide reductase MsrB	2.16362		gadA	WP_000372240.1	glutamate decarboxylase	-3.40087
	ndk	WP_000963837.1	nucleoside-diphosphate kinase	2.35467		gadB	WP_000358930.1	glutamate decarboxylase	-4.73407
	nmpC	WP_000737282.1	truncated outer membrane porin	2.23104		gadE	WP_000576690.1	acid resistance transcriptional activator GadE	-11.3105
	norR	WP_000010749.1	nitric oxide reductase transcriptional regulator NorR	2.1515		gadW	WP_000149999.1	acid resistance transcriptional activator GadW	-7.55551
	nth	WP_001030339.1	endonuclease III	8.0169		gadX	WP_001191059.1	acid resistance transcriptional activator GadX	-6.90431
	nudB	WP_001300367.1	dihydroneopterin triphosphate diphosphatase	2.45258		galK	WP_000053415.1	galactokinase	-2.05311
	nuoC	WP_000247879.1	NADH-quinone oxidoreductase subunit C/D	2.02673		garK	WP_001300387.1	glycerate 2-kinase	-2.01636
	nuoE	WP_000545042.1	NADH-quinone oxidoreductase subunit NuoE	2.12791		gatD	WP_000844219.1	galactitol-1-phosphate 5-dehydrogenase	-2.59979
	nuoF	WP_000789500.1	NADH-quinone oxidoreductase subunit NuoF	2.13635		ghoS	WP_000146159.1	type V toxin-antitoxin system endoribonuclease antitoxin GhoS	-2.20885
	ompF	WP_000977920.1	porin OmpF	4.08524		ghoT	WP_001173343.1	type V toxin-antitoxin system toxin GhoT	-2.56791
	ompT	WP_001201845.1	omptin family outer membrane protease OmpT	2.72494		gldA	WP_000374004.1	bifunctional L-1,2-propanediol dehydrogenase/glycerol dehydrogenase	-2.6974
	pdhR	WP_000331776.1	pyruvate dehydrogenase complex transcriptional repressor PdhR	3.18747		glgA	WP_000993449.1	glycogen phosphorylase	-2.96226
	pheS	WP_000018596.1	phenylalanine--tRNA ligase subunit alpha	2.95402		glgB	WP_001283723.1	1,4-alpha-glucan branching enzyme	-2.83516
	pheT	WP_000672380.1	phenylalanine--tRNA ligase subunit beta	4.07863		glgC	WP_000253975.1	glucose-1-phosphate adenylyltransferase	-2.95554
	potD	WP_000759317.1	Spermidine/putrescine-binding periplasmic protein (SPBP)	3.24946		glgP	WP_000993449.1	glycogen phosphorylase	-2.50275
	pqiC	WP_000759120.1	membrane integrity-associated transporter subunit PqiC	2.1761		glgX	WP_000192523.1	glycogen debranching protein GlgX	-2.85029
	prfB	WP_010723217.1	peptide chain release factor 2	2.08681		glnG	WP_001188777.1	nitrogen regulation protein NR(I)	-2.00669
	priB	WP_001315977.1	primosomal replication protein N	2.60132		glpK	WP_000136788.1	glycerol kinase GlpK	-2.78921
	prmA	WP_001145827.1	50S ribosomal protein L11 methyltransferase	2.58947		glpX	WP_001250644.1	class II fructose-bisphosphatase	-2.02069
	proS	WP_001260717.1	proline--tRNA ligase	2.07245		glsA	WP_000883034.1	glutaminase A	-7.79469
	prs	WP_001298109.1	ribose-phosphate diphosphokinase	2.27366		gsiB	WP_000090140.1	glutathione ABC transporter substrate-binding protein GsiB	-2.715
	purB	WP_000423742.1	adenylosuccinate lyase	3.1876		gsiC	WP_000936043.1	glutathione ABC transporter permease GsiC	-3.47059
	putA	WP_001326840.1	trifunctional transcriptional regulator/proline dehydrogenase/L-glutamate gamma-semialdehyde dehydrogenase	4.43085		gsiD	WP_001236051.1	glutathione ABC transporter permease GsiD	-3.35867
	putP	WP_001018479.1	sodium/proline symporter PutP	3.47104		gudD	WP_000098255.1	glucarate dehydratase	-2.19047
	pyrH	WP_000224573.1	UMP kinase	2.87624		gutM	WP_000252908.1	transcriptional regulator GutM	-3.52466
	rbfA	WP_001040205.1	30S ribosome-binding factor RbfA	2.79101		hcp	WP_000458809.1	hydroxylamine reductase	-3.99419
	rbsA	WP_000387770.1	ribose ABC transporter ATP-binding protein RbsA	3.78659		hcr	WP_000178677.1	NADH oxidoreductase	-2.26688
	rbsB	WP_001056271.1	ribose ABC transporter substrate-binding protein RbsB	2.95769		hdeA	WP_000756550.1	acid-activated periplasmic chaperone HdeA	-5.65378
	rbsC	WP_000211858.1	ribose ABC transporter permease	3.37032		hdeB	WP_001298717.1	acid-activated periplasmic chaperone HdeB	-11.2257
	rbsD	WP_001301979.1	D-ribose pyranase	3.36612		hdeD	WP_000965672.1	acid-resistance protein HdeD	-5.97396
	recR	WP_001195025.1	recombination protein RecR	2.58317		hemY	WP_000921791.1	protoheme IX biogenesis protein HemY	-2.05442
	rimM	WP_000043335.1	ribosome maturation factor RimM	2.99309		hmpA	WP_000883122.1	NO-inducible flavohemoprotein	-2.04241
	rluA	WP_000525176.1	bifunctional tRNA pseudouridine(32) synthase/23S rRNA pseudouridine(746) synthase RluA	2.66246		htpG	WP_000678201.1	molecular chaperone HtpG	-2.25267
	rluB	WP_001291217.1	23S rRNA pseudouridine(2605) synthase RluB	2.26885		hybB	WP_000017703.1	Ni/Fe-hydrogenase cytochrome b subunit	-2.08399
	rplA	WP_001096684.1	50S ribosomal protein L1	3.51429		hypA	WP_001299100.1	hydrogenase maturation nickel metallochaperone HypA	-2.36382
	rplB	WP_000301864.1	50S ribosomal protein L2	6.04538		hypB	WP_000337665.1	hydrogenase nickel incorporation protein HypB	-2.09985
	rplC	WP_000579833.1	50S ribosomal protein L3	5.0778		hypC	WP_000334881.1	hydrogenase 3 maturation protein HypC	-2.39537
	rplD	WP_000424395.1	50S ribosomal protein L4	5.51661		hypD	WP_001212985.1	hydrogenase formation protein HypD	-2.78713
	rplE	WP_001096200.1	50S ribosomal protein L5	3.30199		hypE	WP_001059922.1	hydrogenase maturation carbamoyl dehydratase HypE	-3.08158
	rplF	WP_000091945.1	50S ribosomal protein L6	4.04026		idi	WP_001192820.1	isopentenyl-diphosphate Delta-isomerase	-2.28728
	rplI	WP_001196062.1	50S ribosomal protein L9	2.50062		insD/insC	WP_088895425.1	IS3-like element IS2 family transposase	-2.31434
	rplJ	WP_001207201.1	50S ribosomal protein L10	2.65984		iraP	WP_000792970.1	anti-adapter protein IraP	-2.37056
	rplK	WP_001085926.1	50S ribosomal protein L11	3.37788		katG	WP_001295695.1	catalase/peroxidase HPI	-2.07667
	rplL	WP_000028878.1	50S ribosomal protein L7/L12	2.64025		kbp	WP_000522415.1	potassium binding protein Kbp	-4.05069
	rplM	WP_000847559.1	50S ribosomal protein L13	2.73651		ldcC	WP_001020973.1	lysine decarboxylase LdcC	-5.36802
	rplN	WP_000613955.1	50S ribosomal protein L14	3.31094		lldD	WP_000586962.1	quinone-dependent L-lactate dehydrogenase	-3.85396
	rplO	WP_001238914.1	50S ribosomal protein L15	4.26977		malM	WP_001326641.1	maltose operon protein MalM	-2.28192
	rplP	WP_000941212.1	50S ribosomal protein L16	6.44647		malP	WP_000081909.1	maltodextrin phosphorylase	-2.03984
	rplQ	WP_001216368.1	50S ribosomal protein L17	2.11707		malQ	WP_000444342.1	4-alpha-glucanotransferase	-2.4804
	rplR	WP_000358960.1	50S ribosomal protein L18	4.05752		manZ	WP_000228655.1	PTS mannose transporter subunit IID	-2.14697
	rplS	WP_000065253.1	50S ribosomal protein L19	2.99094		melA	WP_000986601.1	alpha-galactosidase	-3.15115
	rplT	WP_000124850.1	50S ribosomal protein L20	3.40879		melB	WP_000028111.1	melibiose:sodium transporter MelB	-2.8063
	rplV	WP_000447529.1	50S ribosomal protein L22	6.35452		mlrA	WP_001240401.1	HTH-type transcriptional regulator MlrA	-3.8036
	rplW	WP_000617544.1	50S ribosomal protein L23	5.71386		msyB	WP_000180056.1	acidic protein MsyB	-3.42772
	rplX	WP_000729185.1	50S ribosomal protein L24	3.05222		nanC	WP_001295734.1	N-acetylneuraminic acid outer membrane channel NanC	-2.26895
	rplY	WP_000494183.1	50S ribosomal protein L25	2.82249		nanM	WP_001309184.1	N-acetylneuraminate epimerase	-2.35926
	rpmB	WP_000091955.1	50S ribosomal protein L28	2.3353		nifJ	WP_000628244.1	pyruvate:ferredoxin (flavodoxin) oxidoreductase	-2.67895
	rpmC	WP_000644741.1	50S ribosomal protein L29	6.19078		nirC	WP_000493556.1	nitrite transporter NirC	-5.79239
	rpmD	WP_001140433.1	50S ribosomal protein L30	4.39349		nirD	WP_000084764.1	nitrite reductase small subunit NirD	-2.64816
	rpmF	WP_000290727.1	50S ribosomal protein L32	3.54637		nrfA	WP_000196875.1	ammonia-forming nitrite reductase cytochrome c552 subunit	-3.50343
	rpmG	WP_001051798.1	50S ribosomal protein L33	2.2043		nrfB	WP_001295391.1	cytochrome c nitrite reductase pentaheme subunit	-4.60747
	rpmI	WP_001124225.1	50S ribosomal protein L35	3.21777		nrfC	WP_000220281.1	cytochrome c nitrite reductase Fe-S protein	-6.70275
	rpoB	WP_000263098.1	DNA-directed RNA polymerase subunit beta	3.76794		nrfD	WP_000195171.1	cytochrome c nitrite reductase subunit NrfD	-12.6607
	rpoC	WP_000653944.1	DNA-directed RNA polymerase subunit beta'	3.39262		nrfE	WP_071524917.1	heme lyase CcmF/NrfE family subunit	-5.03316
	rpsA	WP_000140327.1	30S ribosomal protein S1	3.293		nupG	WP_001049791.1	nucleoside permease NupG	-3.43996
	rpsB	WP_000246882.1	30S ribosomal protein S2	3.40641		ompW	WP_000737226.1	outer membrane protein OmpW	-2.08838
	rpsC	WP_000529945.1	30S ribosomal protein S3	6.42475		osmB	WP_000498253.1	osmotically-inducible lipoprotein OsmB	-2.13336
	rpsE	WP_000940121.1	30S ribosomal protein S5	4.28224		osmC	WP_000152305.1	peroxiredoxin OsmC	-2.24441
	rpsF	WP_001216676.1	30S ribosomal protein S6	2.51738		osmE	WP_001039044.1	osmotically-inducible lipoprotein OsmE	-3.57835
	rpsG	WP_001138045.1	30S ribosomal protein S7	3.29402		osmF	WP_001130308.1	glycine betaine ABC transporter substrate-binding protein OsmF	-4.92985
	rpsH	WP_000062611.1	30S ribosomal protein S8	3.53708		osmY	WP_001295748.1	molecular chaperone OsmY	-2.85499
	rpsI	WP_000829818.1	30S ribosomal protein S9	3.30055		otsA	WP_001295646.1	alpha,alpha-trehalose-phosphate synthase	-4.53529
	rpsJ	WP_001181004.1	30S ribosomal protein S10	5.13324		otsB	WP_001295645.1	trehalose-phosphatase	-5.64305
	rpsL	WP_000246815.1	30S ribosomal protein S12	3.01381		pabA	WP_000601847.1	aminodeoxychorismate synthase component 2	-2.3644
	rpsN	WP_001118930.1	30S ribosomal protein S14	3.3101		pdeR	WP_000859945.1	cyclic di-GMP phosphodiesterase	-3.08356
	rpsO	WP_000059466.1	30S ribosomal protein S15	2.23697		pgl	WP_000815435.1	6-phosphogluconolactonase	-2.04548
	rpsP	WP_000256450.1	30S ribosomal protein S16	3.098		phnO	WP_001110490.1	aminoalkylphosphonate N-acetyltransferase	-2.61027
	rpsQ	WP_000130100.1	30S ribosomal protein S17	5.58607		phrB	WP_000207142.1	deoxyribodipyrimidine photo-lyase	-3.83179
	rpsR	WP_000135199.1	30S ribosomal protein S18	2.23858		pmrB	WP_001051092.1	two-component system sensor histidine kinase PmrB	-2.07961
	rpsS	WP_001138117.1	30S ribosomal protein S19	6.40619		poxB	WP_000815337.1	ubiquinone-dependent pyruvate dehydrogenase	-7.97929
	rsxB	WP_000991805.1	electron transport complex subunit RsxB	2.49719		preA	WP_000956071.1	NAD-dependent dihydropyrimidine dehydrogenase subunit PreA	-2.85149
	rsxC	WP_000915778.1	electron transport complex subunit RsxC	3.09591		preT	WP_001136389.1	NAD-dependent dihydropyrimidine dehydrogenase subunit PreT	-2.00557
	rsxD	WP_000231927.1	electron transport complex subunit RsxD	5.49539		proP	WP_001298520.1	glycine betaine/L-proline transporter ProP	-4.70298
	rsxE	WP_001289652.1	electron transport complex subunit RsxE	6.59863		psiF	WP_001295332.1	phosphate starvation-inducible protein PsiF	-3.00294
	rsxG	WP_000920784.1	electron transport complex subunit RsxG	5.63584		qor	WP_000235508.1	quinone oxidoreductase	-3.51995
	ruvC	WP_001295503.1	crossover junction endodeoxyribonuclease RuvC	3.37205		rssB	WP_000193447.1	two-component system response regulator RssB	-2.53176
	rzoD	WP_001228697.1	prophage lysis lipoprotein RzoD	3.57575		sgcB	WP_000722973.1	PTS sugar transporter subunit IIB	-3.24469
	sdaB	WP_000626422.1	L-serine ammonia-lyase II	6.67491		slp	WP_001350553.1	outer membrane lipoprotein Slp	-8.25997
	sdaC	WP_000450476.1	HAAAP family serine/threonine permease SdaC	2.98375		sodC	WP_001296937.1	superoxide dismutase [Cu-Zn] SodC2	-2.39676
	sdhA	WP_000775540.1	succinate dehydrogenase flavoprotein subunit	2.85155		spy	WP_001228984.1	ATP-independent periplasmic protein-refolding chaperone	-3.23028
	sdhB	WP_001235254.1	succinate dehydrogenase iron-sulfur subunit SdhB	2.67506		sra	WP_000841554.1	stationary-phase-induced ribosome-associated protein	-2.12692
	sdhC	WP_000263347.1	succinate dehydrogenase cytochrome b556 subunit	2.67964		srlB	WP_000216194.1	PTS glucitol/sorbitol transporter subunit IIA	-2.21598
	sdhD	WP_000254365.1	succinate dehydrogenase membrane anchor subunit	2.99645		srlD	WP_001077358.1	sorbitol-6-phosphate dehydrogenase	-2.28641
	secA	WP_000905789.1	preprotein translocase subunit SecA	2.43443		sufA	WP_000367160.1	Fe-S cluster assembly scaffold SufA	-3.76172
	secY	WP_001118861.1	preprotein translocase subunit SecY	3.139		sufB	WP_000089364.1	Fe-S cluster assembly protein SufB	-3.89196
	speE	WP_000818411.1	polyamine aminopropyltransferase	2.09539		sufC	WP_000948863.1	Fe-S cluster assembly ATPase SufC	-3.99201
	tig	WP_001198386.1	trigger factor	2.74846		sufD	WP_000907979.1	Fe-S cluster assembly protein SufD	-3.28472
	trmD	WP_000264777.1	tRNA (guanosine(37)-N1)-methyltransferase TrmD	3.25151		sufS	WP_000577988.1	cysteine desulfurase SufS	-2.6065
	trmG/rlmN	WP_000003317.1	bifunctional tRNA (adenosine(37)-C2)-methyltransferase TrmG/ribosomal RNA large subunit methyltransferase RlmN	2.20036		talA	WP_001003709.1	transaldolase	-3.38373
	truB	WP_000089698.1	tRNA pseudouridine(55) synthase TruB	2.5763		tam	WP_001286597.1	trans-aconitate 2-methyltransferase	-2.6192
	tsf	WP_000818114.1	elongation factor Ts	4.16219		tcyJ	WP_001296168.1	cystine ABC transporter substrate-binding protein	-2.05692
	tufA	WP_000031783.1	elongation factor Tu	2.55198		tdcA	WP_000104211.1	transcriptional regulator TdcA	-2.88284
	upp	WP_001295473.1	uracil phosphoribosyltransferase	2.71541		tdcB	WP_000548347.1	bifunctional threonine ammonia-lyase/L-serine ammonia-lyase TdcB	-18.8461
	uraA	WP_000198328.1	uracil permease	2.81389		tdcC	WP_000107723.1	threonine/serine transporter TdcC	-22.9822
	uup	WP_000053099.1	ABC transporter ATP-binding protein	2.71759		tdcD	Y75_RS16210*	propionate kinase	-40.487
	yagF	WP_000151261.1	xylonate dehydratase YagF	2.06901		tdcE	WP_000861734.1	2-ketobutyrate formate-lyase/pyruvate formate-lyase	-10.2309
	ybaB	WP_000467098.1	YbaB/EbfC family nucleoid-associated protein	2.14141		tdcF	WP_000719990.1	enamine/imine deaminase	-5.59032
	ybdD	WP_000460431.1	YbdD/YjiX family protein	2.03983		tktB	WP_000087280.1	transketolase	-3.67194
	ybjX	WP_001380339.1	DUF535 domain-containing protein	2.33641		tnaB	Y75_RS18590*	low affinity tryptophan permease TnaB	-2.32412
	ycaO	WP_001295344.1	YcaO-like family protein	2.02318		treA	WP_000841714.1	alpha,alpha-trehalase	-5.50594
	yceD	WP_001174481.1	23S rRNA accumulation protein YceD	2.84064		treF	WP_000934216.1	alpha,alpha-trehalase	-2.73532
	yeaC	WP_001300415.1	YeaC family protein	2.04823		tsx	WP_001295328.1	nucleoside-specific channel-forming protein Tsx	-2.09516
	yebC	WP_000907248.1	YebC/PmpR family DNA-binding transcriptional regulator	2.95522		udp	WP_000045177.1	uridine phosphorylase	-4.6886
	yedE	WP_000118897.1	selenium metabolism membrane protein YedE/FdhT	2.78663		uspB	WP_000626187.1	universal stress protein UspB	-3.00582
	yedF	WP_000790504.1	sulfurtransferase-like selenium metabolism protein YedF	3.59614		uspD	WP_000323556.1	universal stress protein UspD	-2.08103
	yegU	WP_000846217.1	ADP-ribosylglycohydrolase family protein	2.60128		viaA	WP_000956642.1	ATPase RavA stimulator ViaA	-2.05122
	yegV	WP_000012001.1	kinase	2.21935		wrbA	WP_001151437.1	NAD(P)H:quinone oxidoreductase	-4.51988
	yfaZ	WP_001300392.1	YfaZ family protein	2.39671		yaeR	WP_000901099.1	VOC family protein	-2.31389
	yhbE	WP_000813037.1	DMT family transporter	2.21555		yahK	WP_000692754.1	NADPH-dependent aldehyde reductase YahK	-3.04425
	yjcH	WP_001014565.1	DUF485 domain-containing protein	2.77507		yahO	WP_000691956.1	DUF1471 domain-containing protein	-2.25744
	yjhP	WP_000354251.1	class I SAM-dependent methyltransferase	3.60427		yajO	WP_001199800.1	1-deoxyxylulose-5-phosphate synthase YajO	-2.28072
	yjhQ	WP_001309181.1	N-acetyltransferase	3.67253		ybaT	WP_000982172.1	amino acid permease	-3.66326
	yjhX	WP_001054376.1	hypothetical protein	3.11408		ybaY	WP_000779842.1	YbaY family lipoprotein	-3.27319
	yjjM	WP_000091570.1	GntR family transcriptional regulator	2.0089		ybdK	WP_001130654.1	glutamate--cysteine ligase	-4.50331
	ylaC	WP_000136192.1	YlaC family protein	2.08601		ybeL	WP_001044880.1	zinc ribbon-containing protein	-2.59947
	yncE	WP_000550695.1	YncE family protein	3.02238		ybgA	WP_001053305.1	YbgA family protein	-6.32527
	yraQ	WP_000147574.1	permease	2.46612		ybhP	WP_001113348.1	endonuclease/exonuclease/phosphatase family protein	-4.46468
	* does not have a WP id, so use Locus_tag id instead.					ybhS	WP_000070131.1	ABC transporter permease	-2.44497
						ybjP	WP_001270734.1	lipoprotein	-4.1198
						ycaC	WP_000165879.1	hydrolase	-2.85964
						yccJ	WP_001143120.1	YccJ family protein	-4.55508
						yccM	WP_000829662.1	4Fe-4S binding protein	-2.74287
						yceK	WP_001237205.1	YceK/YidQ family lipoprotein	-2.49184
						ycgB	WP_000190854.1	SpoVR family protein	-5.8637
						ydcJ	WP_000013789.1	VOC family protein	-7.39016
						ydcS	WP_000047424.1	ABC transporter substrate-binding protein	-5.21812
						ydcT	WP_000220396.1	ABC transporter ATP-binding protein	-6.14306
						ydcU	WP_001251304.1	ABC transporter permease	-4.69716
						ydcV	WP_000555458.1	ABC transporter permease	-3.05682
						ydgA	WP_001043339.1	YdgA family protein	-2.0171
						ydhS	WP_000716950.1	FAD-NAD(P)-binding protein	-4.08856
						ydhY	WP_001070230.1	ferredoxin-like protein	-2.46946
						yeaD	WP_001335909.1	D-hexose-6-phosphate mutarotase	-2.90965
						yeaG	WP_001019882.1	protein kinase YeaG	-6.35632
						yeaH	WP_000219687.1	YeaH/YhbH family protein	-10.2934
						yeaQ	WP_000512153.1	GlsB/YeaQ/YmgE family stress response membrane protein	-2.5697
						yebV	WP_001295499.1	DUF1480 family protein	-2.39466
						yedP	WP_000491520.1	mannosyl-3-phosphoglycerate phosphatase-related protein	-4.01488
						yegP	WP_001350529.1	YegP family protein	-3.00415
						yegS	WP_000807348.1	lipid kinase YegS	-3.56131
						yehE	WP_001324851.1	YehE family protein	-2.68549
						yehY	WP_000220837.1	glycine betaine ABC transporter permease YehY	-4.04055
						yfcF	WP_000042442.1	glutathione transferase	-2.3725
						yfcG	WP_000566471.1	GSH-dependent disulfide bond oxidoreductase	-4.94978
						ygaM	WP_001295174.1	DUF883 domain-containing protein	-6.37859
						yghA	WP_000018760.1	NADP(+)-dependent aldehyde reductase	-4.22611
						ygiV	WP_000183505.1	transcriptional regulator	-3.08318
						ygiW	WP_000712658.1	OB fold stress tolerance protein YgiW	-2.11478
						ygjG	WP_001301395.1	putrescine aminotransferase	-3.43397
						yhaM	WP_000460499.1	serine dehydratase subunit alpha family protein	-3.48356
						yhaO	WP_000401598.1	HAAAP family serine/threonine permease	-4.34036
						yhbO	WP_000037608.1	protein/nucleic acid deglycase	-3.51602
						yhcO	WP_001029013.1	barstar family protein	-5.36978
						yhdH	WP_001148481.1	oxidoreductase	-2.22418
						yhfG	WP_000736862.1	YhfG family protein	-5.67964
						yhhA	WP_000825996.1	DUF2756 family protein	-3.08647
						yhhT	WP_001300885.1	AI-2E family transporter	-3.45159
						yhjD	WP_000191237.1	inner membrane protein YhjD	-2.84287
						yhjG	WP_001296794.1	AsmA family protein	-5.93803
						yhjY	WP_001299523.1	autotransporter outer membrane beta-barrel domain-containing protein	-2.58817
						yiaG	WP_000455798.1	HTH-type transcriptional regulator	-2.75415
						yibT	WP_000517100.1	hypothetical protein	-2.36975
						yieF	WP_001291268.1	class I chromate reductase YieF	-2.14358
						yiiS	WP_000655989.1	DUF406 domain-containing protein	-2.11022
						yjbE	WP_000757333.1	polysaccharide production threonine-rich protein	-4.11208
						yjbJ	WP_001030593.1	CsbD family protein	-4.17115
						yjdC	WP_001188520.1	transcriptional regulator	-2.24556
						yjdI	WP_000371704.1	(4Fe-4S)-binding protein	-6.2216
						yjdJ	WP_000405651.1	N-acetyltransferase	-7.74071
						yjdK	WP_000398619.1	hypothetical protein	-3.56528
						yjdN	WP_001131339.1	VOC family metalloprotein YjdN	-3.9937
						yjfN	WP_000811566.1	protease activator YjfN	-4.41789
						yjgL	WP_000036434.1	hypothetical protein	-2.94833
						yjhC	WP_000611568.1	Gfo/Idh/MocA family oxidoreductase	-2.06348
						yjiL	WP_001309184.27	2-hydroxyglutaryl-CoA dehydratase activator	-2.18147
						yjjI	WP_001143253.1	YjjI family glycine radical enzyme	-3.05737
						yjjW	WP_001088415.1	YjjW family glycine radical enzyme activase	-4.06452
						ykgC	WP_001046307.1	pyridine nucleotide-disulfide oxidoreductase	-3.87296
						ymdF	WP_001273658.1	general stress protein	-2.33435
						ymgE	WP_001310727.1	GlsB/YeaQ/YmgE family stress response membrane protein	-4.80057
						ynfD	WP_001300836.1	DUF1161 domain-containing protein	-2.76151
						ynfE	WP_000041675.1	dimethyl sulfoxide reductase subunit A	-2.82089
						ynhG	WP_000817105.1	conserved hypothetical protein	-3.73841
						yobD	WP_000156255.1	DUF986 domain-containing protein	-3.12772
						yodD	WP_000844800.1	peroxide/acid resistance protein YodD	-4.60012
						yohF	WP_000079538.1	SDR family oxidoreductase	-4.24825
						yphA	WP_001094726.1	DoxX family protein	-3.4455
						yqaE	WP_000508177.1	YqaE/Pmp3 family membrane protein	-4.1071
						yqjC	WP_001295543.1	DUF1090 domain-containing protein	-3.43573
						yqjD	WP_000031415.1	DUF883 domain-containing protein	-2.78031
						yqjE	WP_000785722.1	phage holin family protein	-2.58603
						yqjG	WP_000531213.1	glutathionyl-hydroquinone reductase YqjG	-3.79295
						yqjK	WP_000096091.1	YqjK-like family protein	-2.42145
						ysgA	WP_001336442.1	dienelactone hydrolase family protein	-3.24651
						ytfE	WP_000331456.1	iron-sulfur cluster repair protein YtfE	-3.2081
						ytfQ	WP_000265913.1	galactofuranose ABC transporter substrate-binding protein YtfQ	-2.08281
						ytjA	WP_000490275.1	DUF1328 domain-containing protein	-2.75543
						Yellow background indicates iron-sulfur cluster synthesis genes.
